# Supplementary material for: Parallel evolution of site‐specific changes in divergent caribou lineages
Source: Ecol Evol. 2018 May 15;8(12):6053–64. doi: 10.1002/ece3.4154 (PMC6024114; doi:10.1002/ece3.4154)
Supplement: Supplementary file 1 [file ECE3-8-6053-s001.xlsx]

## Sheet: Sheet1
NCBI Accession #	Cytb Haplotype	NonSyn Sub.	Citation
AY726672	3	Thr246	Cronin et al. (2005)
AY726673	-	Thr246	Cronin et al. (2005)
AY726674	1	-	Cronin et al. (2005)
AY726675	-	-	Cronin et al. (2005)
AY726676	2	-	Cronin et al. (2005)
AY726677	3	Thr246	Cronin et al. (2005)
AY726678	3	Thr246	Cronin et al. (2005)
AY726679	34	-	Cronin et al. (2005)
AY726680	-	-	Cronin et al. (2005)
AY726681	36	-	Cronin et al. (2005)
AY726682	-	-	Cronin et al. (2005)
AY726683	-	-	Cronin et al. (2005)
AY726684	39	-	Cronin et al. (2005)
AY726685	-	Phe237	Cronin et al. (2005)
AY726686	-	-	Cronin et al. (2005)
AY726687	-	-	Cronin et al. (2005)
AY726688	-	-	Cronin et al. (2005)
AY726689	29	-	Cronin et al. (2005)
AY726690	-	-	Cronin et al. (2005)
AY726691	22	-	Cronin et al. (2005)
AY726692	-	-	Cronin et al. (2005)
AY726693	-	-	Cronin et al. (2005)
AY726694	-	-	Cronin et al. (2005)
AY726695	28	-	Cronin et al. (2005)
AY726696	-	-	Cronin et al. (2005)
AY726697	-	-	Cronin et al. (2005)
AY726698	-	-	Cronin et al. (2005)
AY726699	-	-	Cronin et al. (2005)
AY726700	26	-	Cronin et al. (2005)
AY726701	-	-	Cronin et al. (2005)
AY726702	-	-	Cronin et al. (2005)
AY726703	-	-	Cronin et al. (2005)
AY726704	-	Ser91; Leu187; Met188	Cronin et al. (2005)
AY726705	-	Met235	Cronin et al. (2005)
AY726706	-	Met235	Cronin et al. (2005)
AY726707	-	-	Cronin et al. (2005)
AY726708	-	-	Cronin et al. (2005)
AY726709	-	-	Cronin et al. (2005)
AY726710	-	-	Cronin et al. (2005)
AY726711	-	-	Cronin et al. (2005)
AY726712	-	-	Cronin et al. (2005)
AY726713	-	-	Cronin et al. (2005)
AY726714	-	-	Cronin et al. (2005)
AY726715	-	-	Cronin et al. (2005)
AY726716	-	-	Cronin et al. (2005)
AY726717	-	-	Cronin et al. (2005)
AY726718	-	-	Cronin et al. (2005)
AY726719	-	Thr190	Cronin et al. (2005)
AY726720	-	Ile257	Cronin et al. (2005)
AY726721	-	-	Cronin et al. (2005)
AY726722	-	-	Cronin et al. (2005)
AY726723	-	-	Cronin et al. (2005)
AY726724	-	-	Cronin et al. (2005)
AY726725	-	Leu187	Cronin et al. (2005)
AY726726	-	-	Cronin et al. (2005)
AY726727	-	-	Cronin et al. (2005)
AY726728	-	-	Cronin et al. (2005)
AY726729	-	-	Cronin et al. (2005)
AY726730	-	-	Cronin et al. (2005)
DQ673122	-	Ile295	Cronin et al. (2006)
DQ673123	-	Leu296	Cronin et al. (2006)
DQ673124	-	-	Cronin et al. (2006)
DQ673125	-	Met371	Cronin et al. (2006)
DQ673126	-	-	Cronin et al. (2006)
DQ673127	-	-	Cronin et al. (2006)
DQ673128	-	-	Cronin et al. (2006)
DQ673129	-	-	Cronin et al. (2006)
DQ673130	-	-	Cronin et al. (2006)
DQ673131	-	-	Cronin et al. (2006)
DQ673132	-	-	Cronin et al. (2006)
DQ673133	-	-	Cronin et al. (2006)
DQ673134	-	Met188; Ile295	Cronin et al. (2006)
DQ673135	-	-	Cronin et al. (2006)
JX646884	-	-	Yannic et al. (2013)
JX846827	-	-	Yannic et al. (2013)
JX846828	-	-	Yannic et al. (2013)
JX846829	26	-	Yannic et al. (2013)
JX846830	-	Thr246	Yannic et al. (2013)
JX846832	-	Met235	Yannic et al. (2013)
JX846833	34	-	Yannic et al. (2013)
JX846834	1	-	Yannic et al. (2013)
JX846834	-	-	Yannic et al. (2013)
JX846835	9	Met309	Yannic et al. (2013)
JX846836	3	Thr246	Yannic et al. (2013)
JX846837	-	-	Yannic et al. (2013)
JX846838	-	Met371	Yannic et al. (2013)
JX846839	-	-	Yannic et al. (2013)
JX846840	-	Leu296	Yannic et al. (2013)
JX846841	-	-	Yannic et al. (2013)
JX846842	-	-	Yannic et al. (2013)
JX846843	-	Met371	Yannic et al. (2013)
JX846844	-	-	Yannic et al. (2013)
JX846845	36	-	Yannic et al. (2013)
JX846846	2	-	Yannic et al. (2013)
JX846847	29	-	Yannic et al. (2013)
JX846848	-	-	Yannic et al. (2013)
JX846849	-	-	Yannic et al. (2013)
JX846850	-	Ile295	Yannic et al. (2013)
JX846851	-	Ile295	Yannic et al. (2013)
JX846852	-	-	Yannic et al. (2013)
JX846853	-	-	Yannic et al. (2013)
JX846854	-	-	Yannic et al. (2013)
JX846855	-	-	Yannic et al. (2013)
JX846856	33	-	Yannic et al. (2013)
JX846857	-	Met235	Yannic et al. (2013)
JX846858	-	Thr246	Yannic et al. (2013)
JX846859	-	-	Yannic et al. (2013)
JX846860	-	-	Yannic et al. (2013)
JX846861	-	-	Yannic et al. (2013)
JX846862	-	-	Yannic et al. (2013)
JX846863	33	-	Yannic et al. (2013)
JX846864	-	Ser212	Yannic et al. (2013)
JX846865	-	-	Yannic et al. (2013)
JX846866	-	-	Yannic et al. (2013)
JX846867	-	-	Yannic et al. (2013)
JX846868	-	-	Yannic et al. (2013)
JX846869	-	-	Yannic et al. (2013)
JX846870	-	-	Yannic et al. (2013)
JX846871	3	Thr246	Yannic et al. (2013)
JX846872	-	-	Yannic et al. (2013)
JX846873	-	-	Yannic et al. (2013)
JX846874	-	Thr246	Yannic et al. (2013)
JX846875	29	-	Yannic et al. (2013)
JX846876	-	-	Yannic et al. (2013)
JX846877	-	Leu296	Yannic et al. (2013)
JX846878	-	-	Yannic et al. (2013)
JX846879	-	Met309	Yannic et al. (2013)
JX846880	-	Met309	Yannic et al. (2013)
JX846881	22	-	Yannic et al. (2013)
JX846882	-	-	Yannic et al. (2013)
JX846883	-	-	Yannic et al. (2013)
JX846885	-	-	Yannic et al. (2013)
JX846886	-	-	Yannic et al. (2013)
JX846887	-	-	Yannic et al. (2013)
JX846888	-	-	Yannic et al. (2013)
JX846889	-	-	Yannic et al. (2013)
JX846890	3	Thr246	Yannic et al. (2013)
JX846891	-	Thr246	Yannic et al. (2013)
JX846892	-	Leu296	Yannic et al. (2013)
JX846893	21	-	Yannic et al. (2013)
JX846894	-	-	Yannic et al. (2013)
JX846895	-	-	Yannic et al. (2013)
JX846896	-	Met309	Yannic et al. (2013)
JX846897	-	-	Yannic et al. (2013)
JX846898	-	-	Yannic et al. (2013)
JX846899	-	-	Yannic et al. (2013)
JX846900	12	-	Yannic et al. (2013)
JX846901	-	-	Yannic et al. (2013)
JX846902	-	-	Yannic et al. (2013)
