# Supplementary material for: Parallel evolution of site‐specific changes in divergent caribou lineages
Source: Ecol Evol. 2018 May 15;8(12):6053–64. doi: 10.1002/ece3.4154 (PMC6024114; doi:10.1002/ece3.4154)
Supplement: Supplementary file 2 [file ECE3-8-6053-s002.xlsx]

## Sheet: Sheet1
Sample #	Location	Cytb Haplotye	mtCR Haplotype	mtCR Haplogroup	NonSyn Sub.
8729	A La Peche	33	41	B	-
8755	A La Peche	37	41	B	-
21025	Big Trout Lake	8	54	A1	Thr190
21027	Big Trout Lake	3	10	A1	Thr246
21028	Big Trout Lake	1	5	A3	-
21029	Big Trout Lake	34	6	B	-
21030	Big Trout Lake	1	5	A3	-
21031	Big Trout Lake	10	5	A3	Leu82; Met309
21032	Big Trout Lake	8	54	A1	Thr190
21033	Big Trout Lake	3	10	A1	Thr246
21035	Big Trout Lake	12	55	A3	-
21036	Big Trout Lake	10	5	A3	Leu82; Met309
21056	Big Trout Lake	8	54	A1	Thr190
13667	Cape Churchill	7	86	A2	Thr246
13668	Cape Churchill	7	86	A2	Thr246
13669	Cape Churchill	14	1	A3	Phe237
13759	Cape Churchill	7	86	A2	Thr246
21070	Cochrane	15	1	A3	Phe237; Met241
21073	Cochrane	15	1	A3	Phe237; Met241
3047	Ellesmere	34	126	B	-
3102	Ellesmere	34	126	B	-
3105	Ellesmere	34	126	B	-
3107	Ellesmere	34	269	B	-
3108	Ellesmere	34	268	B	-
3117	Ellesmere	34	126	B	-
3170	Ellesmere	34	269	B	-
3180	Ellesmere	34	268	B	-
3227	Ellesmere	34	269	B	-
3238	Ellesmere	34	14	B	-
3248	Ellesmere	34	268	B	-
3306	Ellesmere	38	14	B	-
3402	Ellesmere	35	126	B	-
3416	Ellesmere	34	38	B	-
3422	Ellesmere	34	268	B	-
21094	Fort Severn	3	10	A1	Thr246
21097	Fort Severn	10	7	A3	Leu82; Met309
21098	Fort Severn	10	7	A3	Leu82; Met309
21099	Fort Severn	5	10	A1	Thr246
21100	Fort Severn	10	7	A3	Leu82; Met309
21102	Fort Severn	1	5	A3	-
21105	Fort Severn	2	50	A2	-
21106	Fort Severn	8	54	A1	Thr190
21110	Fort Severn	10	5	A3	Leu82; Met309
21111	Fort Severn	15	1	A3	Phe237; Met241
21113	Fort Severn	2	50	A2	-
21114	Fort Severn	2	47	A2	-
21118	Fort Severn	1	5	A3	-
21121	Fort Severn	10	7	A3	Leu82; Met309
21128	Ignace	15	1	A3	Phe237; Met241
21129	Ignace	15	1	A3	Phe237; Met241
21130	Ignace	4	57	A1	Thr246; Met309
21133	Ignace	15	1	A3	Phe237 ; Met241
21136	Ignace	15	1	A3	Phe237 ; Met241
21144	Kapuskasing	3	2	A1	Thr246
21163	Keewaywin	3	10	A1	Thr246
21165	Keewaywin	3	10	A1	Thr246
21166	Keewaywin	2	43	A2	-
21167	Keewaywin	3	10	A1	Thr246
21171	Keewaywin	3	57	A1	Thr246
21178	Keewaywin	3	10	A1	Thr246
7062	Maligne	2	43	A2	-
2502	Naosap-Reed	1	5	A3	-
2505	Naosap-Reed	2	43	A2	-
2513	Naosap-Reed	2	43	A2	-
2522	Naosap-Reed	1	5	A3	-
2536	Naosap-Reed	1	5	A3	-
27867	Naosap-Reed	2	256	A2	-
27893	Naosap-Reed	2	256	A2	-
21242	Nipigon	3	71	A1	Thr246
21245	Nipigon	3	71	A1	Thr246
21277	Nipigon	15	1	A3	Phe237; Met241
21279	Nipigon	3	72	A1	Thr246
21280	Nipigon	9	5	A3	Met309
149	North Interlake	7	12	A2	Thr246
331	North Interlake	7	12	A2	Thr246
349	North Interlake	7	12	A2	Thr246
2428	North Interlake	7	78	A2	Thr246
4211	North Interlake	7	9	A2	Thr246
4215	North Interlake	7	9	A2	Thr246
4311	North Interlake	7	9	A2	Thr246
7826	North Interlake	2	11	A2	-
7892	North Interlake	7	9	A2	Thr246
7928	North Interlake	2	11	A2	-
7929	North Interlake	2	11	A2	-
7930	North Interlake	2	11	A2	-
14321	Norway House	14	1	A3	Phe237
14330	Norway House	2	43	A2	-
14342	Norway House	3	10	A1	Thr246
14348	Norway House	7	9	A2	Thr246
21298	Peawanuck	1	5	A3	-
21299	Peawanuck	3	8	A1	Thr246
21300	Peawanuck	16	67	A3	Ile257
21301	Peawanuck	1	5	A3	-
21303	Peawanuck	3	8	A1	Thr246
21306	Peawanuck	1	67	A3	-
21309	Peawanuck	26	56	B	-
13707	Pen Islands	10	5	A3	Leu82; Met309
13708	Pen Islands	2	43	A2	-
13800	Pen Islands	13	60	A3	-
13802	Pen Islands	10	5	A3	Leu82; Met309
14424	Pen Islands	2	47	A2	-
16701	Pen Islands	13	60	A3	-
16709	Pen Islands	2	47	A2	-
16710	Pen Islands	1	5	A3	-
16711	Pen Islands	2	43	A2	-
16717	Pen Islands	26	56	B	-
16722	Pen Islands	29	544	B	-
16724	Pen Islands	2	43	A2	-
16728	Pen Islands	14	546	A3	Phe237
16734	Pen Islands	14	546	A3	Phe237
16736	Pen Islands	12	60	A3	-
16753	Pen Islands	2	43	A2	-
16771	Pen Islands	26	56	B	-
21331	Qamanirjuaq	34	13	B	-
21332	Qamanirjuaq	34	14	B	-
21333	Qamanirjuaq	27	15	B	-
21334	Qamanirjuaq	28	16	B	-
21335	Qamanirjuaq	34	17	B	-
21337	Qamanirjuaq	24	18	B	-
21339	Qamanirjuaq	24	19	B	-
21341	Qamanirjuaq	24	18	B	-
21342	Qamanirjuaq	25	18	B	-
21343	Qamanirjuaq	34	20	B	-
21344	Qamanirjuaq	31	21	B	-
21346	Qamanirjuaq	18	23	B	Met235
21347	Qamanirjuaq	34	14	B	-
21348	Qamanirjuaq	39	24	B	-
21350	Qamanirjuaq	34	26	B	-
21352	Qamanirjuaq	36	26	B	-
21353	Qamanirjuaq	20	27	B	-
21356	Qamanirjuaq	41	29	B	-
21357	Qamanirjuaq	23	30	B	Met309
21359	Qamanirjuaq	39	31	B	-
21361	Qamanirjuaq	40	33	B	-
21362	Qamanirjuaq	34	13	B	-
21363	Qamanirjuaq	21	34	B	-
21364	Qamanirjuaq	34	14	B	-
21365	Qamanirjuaq	18	35	B	Met235
21367	Qamanirjuaq	34	14	B	-
21368	Qamanirjuaq	32	36	B	-
21369	Qamanirjuaq	19	37	B	Met235
21370	Qamanirjuaq	34	38	B	-
21372	Qamanirjuaq	30	40	B	Phe237
21373	Qamanirjuaq	34	14	B	-
21469	Sioux Lookout	15	1	A3	Phe237; Met241
21480	Sioux Lookout	12	5	A3	-
21482	Sioux Lookout	12	5	A3	-
21489	Sioux Lookout	3	10	A1	Thr246
21532	Slate Island	3	2	A1	Thr246
21544	Slate Island	15	1	A3	Phe237; Met241
21551	Slate Island	3	2	A1	Thr246
529	Smoothstone-Wapeweka	1	5	A3	-
530	Smoothstone-Wapeweka	1	5	A3	-
534	Smoothstone-Wapeweka	1	5	A3	-
4355	Smoothstone-Wapeweka	6	82	A2	Thr246
4371	Smoothstone-Wapeweka	1	5	A3	-
4406	Smoothstone-Wapeweka	6	82	A2	Thr246
4415	Smoothstone-Wapeweka	6	82	A2	Thr246
4416	Smoothstone-Wapeweka	6	82	A2	Thr246
4418	Smoothstone-Wapeweka	6	82	A2	Thr246
4443	Smoothstone-Wapeweka	1	5	A3	-
4539	Smoothstone-Wapeweka	2	11	A2	-
4641	Smoothstone-Wapeweka	2	51	A2	-
4644	Smoothstone-Wapeweka	2	51	A2	-
4657	Smoothstone-Wapeweka	2	51	A2	-
4663	Smoothstone-Wapeweka	2	51	A2	-
8206	Smoothstone-Wapeweka	7	86	A2	Thr246
8208	Smoothstone-Wapeweka	7	86	A2	Thr246
8238	Smoothstone-Wapeweka	2	79	A2	-
8259	Smoothstone-Wapeweka	2	43	A2	-
8261	Smoothstone-Wapeweka	2	43	A2	-
8267	Smoothstone-Wapeweka	2	43	A2	-
8277	Smoothstone-Wapeweka	2	43	A2	-
8282	Smoothstone-Wapeweka	2	43	A2	-
427	The Bog	7	9	A2	Thr246
2238	The Bog	2	43	A2	-
2278	The Bog	2	11	A2	-
2352	The Bog	2	11	A2	-
2553	The Bog	1	11	A2	-
4276	The Bog	2	79	A2	-
4284	The Bog	2	79	A2	-
4298	The Bog	2	79	A2	-
5002	The Bog	2	43	A2	-
5004	The Bog	7	12	A2	Thr246
5006	The Bog	2	79	A2	-
5008	The Bog	2	79	A2	-
5071	The Bog	2	43	A2	-
21701	Victor Diamond Mine	11	91	A2	-
21722	Wabakimi	3	71	A1	Thr246
441	Wabowden	3	10	A1	Thr246
9723	Wabowden	2	43	A2	-
4016	Wapisu-Wimapedi	2	47	A2	-
4021	Wapisu-Wimapedi	2	47	A2	-
4026	Wapisu-Wimapedi	2	47	A2	-
4053	Wapisu-Wimapedi	2	47	A2	-
4061	Wapisu-Wimapedi	2	47	A2	-
21813	Woodland Caribou Provincial Park	22	66	B	Val19
21816	Woodland Caribou Provincial Park	22	66	B	Val19
21830	Woodland Caribou Provincial Park	22	66	B	Val19
21831	Woodland Caribou Provincial Park	22	66	B	Val19
21840	Woodland Caribou Provincial Park	12	5	A3	-
21841	Woodland Caribou Provincial Park	12	5	A3	-
21845	Woodland Caribou Provincial Park	14	1	A3	Phe237
21852	Woodland Caribou Provincial Park	17	64	A3	Ser212
21858	Woodland Caribou Provincial Park	1	7	A3	-
